# Supplementary material for: Xenotropic Mouse Gammaretroviruses Isolated from Pre-Leukemic Tissues Include a Recombinant
Source: Viruses. 2018 Aug 9;10(8):418. doi: 10.3390/v10080418 (PMC6116186; doi:10.3390/v10080418)
Supplement: Supplementary file 1 [file viruses-10-00418-s001.zip]

Archive with 1 entries (1 files):
- Table S1 final.docx
